# Supplementary material for: COX7A1-mediated mitochondrial dysfunction can induce ferroptosis in endometrial cancer cells
Source: PLoS One. 2026 Feb 23;21(2):e0342333. doi: 10.1371/journal.pone.0342333 (PMC12928431; doi:10.1371/journal.pone.0342333)
Supplement: S1 Table — (XLSX) [file pone.0342333.s003.xlsx]

## Sheet: Sheet1
S1 Table RT-qPCR primer sequence, COX7A1 interference sequence and COX7A1 overexpression sequence
Gene	Forward Primer (5′–3′)	Reverse Primer (5′–3′)
COX7A1	CCGCTTTCAGAACCGAGTG	CCCTTCAGGTACAACGGGA
GAPDH	CTGGGCTACACTGAGCACC	AAGTGGTCGTTGAGGGCAATG
pcDNA3.1-COX7A1	ACCGAGCTCGGATCCGCCACCATGCAGGCCCTTCGGGTGTC	GGATATCTGCAGAATTCTTAATTCCTGGGGAAGGAG
siRNA	Sense	Antisense
NC siRNA	UUCUCCGAACGUGUCACGUUU	ACGUGACAGGUUCGGAGAAUU
COX7A1 siRNA-1	GAACCGAGUGCGCGAGAAACA	UUUCUCGCGCACUCGGUUCUG
COX7A1 siRNA-2	CAGGAAUUAAGACCAAGAAGC	UUCUUGGUCUUAAUUCCUGGG
COX7A1 siRNA-3	GAGUGCGCGAGAAACAGAAGC	UUCUGUUUCUCGCGCACUCGG
