# Supplementary material for: COX7A1-mediated mitochondrial dysfunction can induce ferroptosis in endometrial cancer cells
Source: PLoS One. 2026 Feb 23;21(2):e0342333. doi: 10.1371/journal.pone.0342333 (PMC12928431; doi:10.1371/journal.pone.0342333)
Supplement: S2 Table — (XLSX) [file pone.0342333.s004.xlsx]

## Sheet: Sheet1
S2 Table Information and dilution ratios of antibodies for Western blot experiments
Gene	Manufacturer	Catalogue Number	Country	Dilution Ratio
COX7A1	Affinity Biosciences	DF10098	China	1:1000
GPX4	Affinity Biosciences	DF6701	China	1:1000
ACSL4	Affinity Biosciences	DF12141	China	1:1000
SLC7A11	Affinity Biosciences	DF12509	China	1:1000
VADC1	Abcam	Ab306581	China	1:1000
Cytochrome C	Affinity Biosciences	DF0146	China	1:1000
ATP5A1	Affinity Biosciences	BF8068	China	1:1000
OPA1	Affinity Biosciences	DF8587	China	1:1000
GAPDH	Affinity Biosciences	AF7021	China	1:5000
Goat Anti-Rabbit IgG (H+L) HRP	Affinity Biosciences	S0001	China	1:10000
Goat Anti-Mouse IgG (H+L) HRP	Affinity Biosciences	S0002	China	1:10000
